# Supplementary material for: Fast evolving 18S rRNA sequences from Solenogastres (Mollusca) resist standard PCR amplification and give new insights into mollusk substitution rate heterogeneity
Source: BMC Evol Biol. 2010 Mar 9;10:70. doi: 10.1186/1471-2148-10-70 (PMC2841657; doi:10.1186/1471-2148-10-70)
Supplement: Additional file 1 — Blast result table. BLASTn results from previously published Solenogastres sequences using strings within regions of strong secondary structure (helices 1-3; see figure 1a). The short fragments of Epimenia babai 18S lie outside of helix regions and do not contain alien DNA. For the two published helix regions of Epimenia sp., the query results in Cnidaria (27 matches within Octocorallia). In all Helicoradomenia fragments the 18S of the polychaete Amphisamytha galapagensis was found within the six best BLASTn hits (excluding Helicoradomenia; mean = 3), while the first hit for Mollusca was on rank 16 (mean = 35). [file 1471-2148-10-70-S1.XLS]

## Sheet: Tabelle1
Species:		Epimenia babai	Epimenia babai	Epimenia sp.	Helicoradomenia sp.	Helicoradomenia sp.
Accession No.		AY212107	AY212106	AY377657	AY212108	AY145377
Total length		396bp	248bp	1389bp	1902bp	1833bp
internal NNNs (position)		-	-	Helix2: 350-528,	-	-
				Helix3: 932-1006
Helix 1 (position)		-	-	-	1-348	1-369
BLASTn similarity					0.9	0.91
with					A. galapagensis	A. galapagensis
Helix 2 (position)		-	-	634-675	642-750	650-768
BLASTn similarity				1	1	0.94
with				Cnidaria	Helicoradomenia only	A. galapagensis
Helix 3 (position)		-	-	internal Ns (see above)	1597-1902	1490-1822
BLASTn similarity					0.95	0.95
with					A. galapagensis	A. galapagensis
